# Supplementary material for: The footprint of ship anchoring on the seafloor
Source: Sci Rep. 2022 May 7;12:7500. doi: 10.1038/s41598-022-11627-5 (PMC9079090; doi:10.1038/s41598-022-11627-5)
Supplement: Supplementary file 1 — Supplementary Information. [file 41598_2022_11627_MOESM1_ESM.xlsx]

## Sheet: Sheet1
	Area		Volume estimates
			0.4 m seabed penetration		0.8 m seabed penetration
	Spatial area damaged by anchors (m2)	Spatial area damaged by anchors (km 2)	Estimated sediment volume displaced (m3)	Estimated sediment volume displaced (km3)	Estimated sediment volume displaced (m3)	Estimated sediment volume displaced (km3)
Estimated global impact: Anchor damage area at Wellington Anchorage (6.2 km2) multiplied by number of anchorage sites worldwide (3317)	20565400000	20565.4	8226160000	8.22616	16452320000	16.4523
Estimated minimum global impact: Anchor damage area at Picton Anchorage (1.8 km2) multiplied by number of anchorage sites worldwide (3317)	5970600000	5970.6	2388240000	2.38824	4776480000	4.77648
Total impact observed at Wellington: As measured from multibeam data	6200000	6.2	2480000	0.00248	4960000	0.00496
Total impact observed at Picton: As measured from multibeam data	1800000	1.8	720000	0.00072	1440000	0.00144
Impact measured over 4 years: The area of new damage documented in the 2021 bathymetry dataset, compared to th 2017 dataset	123000	0.123	49200	4.92e-05	98400	9.84e-05
Estimated impact for one ship on anchor: The total area of damage mapped in four years (0.1 km2) was divided by two, to account for the duration of available AIS data (two years), then subsequently divided by the number of ships “on anchor” over the two-year duration (n=18).	3416	0.003416	1366.4	1.3664e-06	2732.8	2.7328e-06
